# Supplementary material for: Colonic Dysregulation of Major Metabolic Pathways in Experimental Ulcerative Colitis
Source: Metabolites. 2024 Mar 29;14(4):194. doi: 10.3390/metabo14040194 (PMC11052278; doi:10.3390/metabo14040194)
Supplement: Supplementary file 1 [file metabolites-14-00194-s001.zip]

Archive with 1 entries (1 files):
- metabolites-2808336-supplementary.pdf
